# Supplementary material for: Performance of four computer-coded verbal autopsy methods for cause of death assignment compared with physician coding on 24,000 deaths in low- and middle-income countries
Source: BMC Med. 2014 Feb 4;12:20. doi: 10.1186/1741-7015-12-20 (PMC3912488; doi:10.1186/1741-7015-12-20)
Supplement: Additional file 3 — Full results of CCVA comparisons on several dataset splits. Results presented by CCVA method, dataset, dataset splits, and top and top-three cause of death predictions. [file 1741-7015-12-20-S3.xlsx]

## Sheet: comparison overview
				COD assignment method
Dataset	% Train/Test	Training cases	Test cases	King-Lu	Random forest	Tariff	Inter-VA4
King-Lu	75/25	1100	400				N/A
IHME	75/25	1100	400				N/A
MDS	75/25	1100	400
	50/50	1150	1150
	50/50	6100	6100				*560 max avail.
Agincourt	75/25	1100	400
	50/50	1150	1150
	50/50	2900	2900				*5800 max avail.
MATLAB	75/25	1100	400
	50/50	1150	1150
	50/50						*3200 max avail.

## Sheet: TableA - PPV
		COD assignment method
		ORF		OTM		InterVA4
Dataset	Test cases	Top Predicted	Top 3 Predicted	Top Predicted	Top 3 Predicted	Top Predicted	Top 3 Predicted	Average for top predicted
China	400	35.1 (34.6, 35.6)	56.7 (56.7, 56.7)	36 (35.1, 36.9)	69.8 (68.8, 70.7)	N/A	N/A	35.55
PHMRC	400	33.1 (33.2, 33.9)**	55.1 (54.4, 55.9)**	33.8 (32.4, 35.1)	53.3 (51.9, 54.6)	N/A	N/A	33.45
MDS Child	400	56.8 (56.1, 57.4)	80.3 (79.5, 81.1)	48.8 (47.1, 50.4)	75 (73.9, 76.1)	N/A	N/A	52.8
	1100	56.8 (56.1, 57.5)	81.1 (81.7, 80.6)	51.5 (50.7, 52.2)	76.7 (76.1, 77.3)	N/A	N/A	54.15
	6100*	58.0 (57.7, 58.4)	82.3 (82.0, 82.6)	51.8 (51.5, 52.1)	75.6 (75.4, 75.8)	42.0 (42.0, 42.0)*	62.9 (62.9, 62.9)**	50.6
Agincourt	400	40.6 (39.8, 41.4)	73.3 (72.5, 74.1)	37 (35.7, 38.3)	68.8 (67.5, 70)	39.9 (39.0, 40.7)	56.8 (55.5, 58.0)	39.1667
	1100	41.0 (40.4, 41.5)	73.5 (73.1, 73.9)	41 (40.3, 41.7)	72.3 (71.5, 73.1)	40.6 (40.0, 41.2)	57.0 (56.4, 57.6)	40.8667
	2900*	45.1 (44.8, 45.3)	76.6 (76.4, 76.7)	41.5 (41.1, 41.8)	69 (68.4, 69.6)	42.4 (42.0, 42.9)	58.4 (57.7, 59.1)	43
MATLAB	400	48.4 (47.5, 49.2)	70.8 (71.7, 73.4)	51 (50, 52)	73.3 (72.1, 74.4)	44.8 (44.6, 45.0)	58.3 (58.1, 58.5)	48.0667
	1100	48.0 (47.3, 48.6)	72.5 (72.0, 73.0)	51.3 (50.3, 52.2)	71.3 (70.4, 72.1)	42.3 (41.9, 42.7)	57.6 (57.4, 57.8)	47.2
	1600*	48.5 (47.6, 49.5)	74.1 (71.6, 73.3)	51.9 (51.3, 52.5)	74.3 (73.8, 74.9)	47.9 (47.6, 48.2)	63.5 (63.1, 64.0)	49.4333
Average		46.4909	72.3909	45.0545	70.8545	42.8429	59.2143	44.9348
* These comparisons include the full possible sample of the dataset
** The MDS dataset used for InterVA contained a sample of 552 cases, in which we attempted to extract additional InterVA indicators from the narratives. These data were not resampled.

## Sheet: TableB - PCCC
		COD assignment method
		ORF		OTM		InterVA4
Dataset	Test cases	Top Predicted	Top 3 Predicted	Top Predicted	Top 3 Predicted	Top Predicted	Top 3 Predicted	Average for top predicted
China	400	32.8 (32.8, 32.8)	55.4 (55.3, 55.4)	32.4 (31.5, 33.4)	64.1 (63, 65.2)	N/A	N/A	32.6
PHMRC	400	30.9 (30.0, 31.8)	53.7 (52.9, 54.5)	31.6 (30.2, 33)	48.4 (46.9, 49.9)	N/A	N/A	31.25
MDS Child	400	54.1 (53.4, 54.8)	79.1 (78.2, 80.0)	45.1 (43.4, 46.8)	68.8 (67.4, 70.1)	N/A	N/A	49.6
	1100	54.1 (53.3, 54.8)	80.0 (79.5, 80.7)	48 (47.2, 48.8)	70.9 (70.2, 71.6)	N/A	N/A	51.05
	6100*	55.4 (55.0, 55.8)	81.2 (80.8, 81.5)	48.3 (48, 48.7)	69.5 (69.3, 69.7)	37.8 (37.8, 37.8)**	60.2 (60.2, 60.2)	47.1667
Agincourt	400	36.9 (36.0, 37.8)	71.6 (70.8, 72.5)	32.8 (31.4, 34.2)	61.5 (60, 63.1)	36.1 (35.0, 37.0)	54.0 (52.7, 55.4)	35.2667
	1100	37.3 (36.7, 37.8)	71.8 (71.4, 72.3)	37.1 (36.3, 37.8)	65.9 (64.9, 66.9)	36.9 (36.3, 37.5)	54.4 (53.7, 55.0)	37.1
	2900*	41.6 (41.4, 41.9)	75.1 (74.9, 75.3)	37.6 (37.2, 38)	61.8 (61.1, 62.5)	38.9 (38.3, 39.4)	55.8 (55.0, 56.5)	39.3667
MATLAB	400	45.1 (44.2, 46.1)	70.8 (69.9, 71.8)	47.5 (46.4, 48.6)	66.6 (65.1, 68)	40.6 (40.4, 40.8)	55.9 (55.6, 56.1)	44.4
	1100	44.7 (44.1, 45.4)	70.8 (70.3, 71.2)	47.8 (46.8, 48.8)	64.1 (63.1, 65.1)	38.4 (38.0, 38.9)	54.6 (54.4, 54.9)	43.6333
	1600*	45.3 (44.3, 47.6)	72.4 (71.6, 73.3)	48.4 (47.8, 49.1)	67.9 (67.2, 68.6)	44.5 (44.2, 44.8)	59.3 (58.8, 59.8)	46.0667
Average		43.4727	71.0818	41.5091	64.5	39.0286	56.3143	41.5909
* These comparisons include the full possible sample of the dataset
** The MDS dataset used for InterVA contained a sample of 552 cases, in which we attempted to extract additional InterVA indicators from the narratives. These data were not resampled.

## Sheet: TableC - CSMF Accuracy
		COD assignment method
Dataset	Test cases	King-Lu	ORF	OTM	InterVA4	Average
China	400	83.8 (83.0, 84.6)	78.9 (78.2, 79.6)	75.4 (73.9, 76.8)	N/A	79.3667
PHMRC	400	87.9 (87.0, 88.9)	73.0 (72.1, 74.0)	63.4 (61.9, 65)	N/A	74.7667
MDS Child	400	91.7 (91.0, 92.4)	66.9 (66.3, 67.5)	59.2 (56.6, 61.8)	N/A	72.6
	1100	93.8 (93.3, 94.4)	67.3 (66.8, 67.8)	54.5 (52.8, 56.2)	N/A	71.8667
	6100*	95.9 (95.6, 96.2)	63.9 (62.8, 65.0)	32.5 (31.4, 33.5)	69.5 (69.5, 69.5)**	65.45
Agincourt	400	87.7 (86.7, 88.6)	75.6 (75.0, 76.2)	50.1 (44.9, 55.2)	71.8 (71.4, 72.3)	71.3
	1100	90.5 (90.0, 91.1)	76.7 (76.3, 77.1)	57.1 (53.3, 61)	72.9 (71.7, 74.1)	74.3
	2900*	93.7 (93.2, 94.2)	71.7 (71.5, 71.9)	37.9 (29.5, 46.3)	74.5 (73.2, 75.8)	69.45
MATLAB	400	90.8 (90.2, 91.4)	67.2 (66.5, 67.9)	72.1 (68, 76.2)	69.4 (68.9, 69.8)	74.875
	1100	93.9 (93.3, 94.2)	68.4 (68.1, 68.8)	65.3 (63, 67.5)	71.8 (71.5, 72.1)	74.85
	1600*	94.7 (94.2, 95.2)	68.6 (68.3, 68.9)	58.6 (56.2, 61.1)	72.3 (71.8, 72.9)	73.55
Average		91.3091	70.7455	56.9182	71.7429	72.9432
* These comparisons include the full possible sample of the dataset
** The MDS dataset used for InterVA contained a sample of 552 cases, in which we attempted to extract additional InterVA indicators from the narratives. These data were not resampled.

## Sheet: TableD - TotalAbsCSMFError
		COD assignment method
Dataset	Test cases	King-Lu	ORF	OTM	InterVA4	Average
China	400	0.32 (0.31, 0.34)	0.79 (0.76, 0.81)	0.49 (0.46, 0.52)	N/A	0.533333
PHMRC	400	0.24 (0.22, 0.26)	0.54 (0.52, 0.56)	0.73 (0.7, 0.76)	N/A	0.503333
MDS Child	400	0.17 (0.15, 0.19)	0.66 (0.65, 0.67)	0.82 (0.76, 0.87)	N/A	0.55
	1100	0.12 (0.11, 0.14)	0.65 (0.64, 0.66)	0.91 (0.88, 0.94)	N/A	0.56
	6100*	0.08 (0.07, 0.09)	0.71 (0.69, 0.72)	1.35 (1.33, 1.37)	0.61 (0.61, 0.61)**	0.6875
Agincourt	400	0.25 (0.23, 0.26)	0.49 (0.48, 0.50)	0.99 (0.89, 1.1)	0.56 (0.55, 0.57)	0.5725
	1100	0.19 (0.18, 0.20)	0.47 (0.46, 0.48)	0.85 (0.78, 0.93)	0.54 (0.52, 0.57)	0.5125
	2900*	0.13 (0.12, 0.14)	0.57 (0.56, 0.57)	1.23 (1.07, 1.4)	0.51 (0.48, 0.54)	0.61
MATLAB	400	0.18 (0.17, 0.20)	0.65 (0.63, 0.66)	0.56 (0.48, 0.64)	0.52 (0.48, 0.56)	0.4775
	1100	0.12 (0.11, 0.13)	0.63 (0.63, 0.64)	0.69 (0.65, 0.74)	0.49 (0.48, 0.51)	0.4825
	1600*	0.11 (0.10, 0.12)	0.63 (0.62, 0.64)	0.82 (0.78, 0.87)	0.49 (0.46, 0.52)	0.5125
Average		0.173636	0.617273	0.858182	0.531429	0.545606
* These comparisons include the full possible sample of the dataset
** The MDS dataset used for InterVA contained a sample of 552 cases, in which we attempted to extract additional InterVA indicators from the narratives. These data were not resampled.

## Sheet: TableE - Ranking of CSMFs
MDS (ages 1-59 months)
	MDS child full sample (n=6000)				MDS for InterVA (n=552)
Rank	PCVA	King-Lu	ORF	OTM	PCVA	InterVA
1	Acute Resp.	Acute Resp.	Other and unspec. infect.	Other and unspec. infect.	Acute Resp.	Other and unspec. Infect.
2	Diarrhoeal	Diarrhoeal	Acute Resp.	Other injuries	Diarrhoeal	Acute Resp.
3	Other and unspec. infect.	Other and unspec. infect.	Diarrhoeal	Acute resp.	Other and unspec. infect.	Diarrhoeal
4	Other NCDs	Other NCDs	Other NCDs	Diarrhoeal	Other NCDs	HIV/AIDS
5	Other injuries	Other injuries	Neonatal conditions	Other NCDs	Ill-defined	Nutr. and endocrine
6	Neonatal conditions	Neonatal conditions	Ill-defined	Neonatal conditions	Other injuries	Other injuries
7	Ill-defined	Nutr. and endocrine	Nutr. and endocrine	Nutr. and endocrine	Liver	Other NCDs
8	Nutr. and endocrine	Ill-defined	Other injuries	Road and transport injuries	Neonatal conditions	Pulmonary TB
9	Liver	Liver	Liver	Ill-defined	Pulmonary TB	Ill-defined
10	Neoplasms	Road and transport injuries	Neoplasms	Liver	Nutr. and endocrine	CVD
11	Road and transport injuries	Neoplasms	Pulmonary TB	Pulmonary TB	CVD	Neoplasms
12	Pulmonary TB	Pulmonary TB	Road and transport injuries	Neoplasms	Neoplasms	Road and transport injuries
13	Resp. disorders	Resp. disorders	Resp. disorders	Resp. disorders	HIV/AIDS	Resp. disorders
14	CVD	CVD	CVD	CVD	Resp. disorders	Neonatal Conditions
15	HIV/AIDS	HIV/AIDS	HIV/AIDS	HIV/AIDS	Road and transport injuries	Liver
Spearman	-	0.9929	0.9643	0.8714	-	0.5536
Agincourt
Rank	PCVA	King-Lu	ORF	OTM	InterVA
1	HIV/AIDS	HIV/AIDS	HIV/AIDS	HIV/AIDS	HIV/AIDS
2	Ill-defined	Pulmonary TB	Maternal	Road and transport injuries	Pulmonary TB
3	Pulmonary TB	Ill-defined	Ill-defined	Pulmonary TB	Acute Resp.
4	Other and unspec. infect.	Other and unspec. infect.	Other and unspec. infect.	Other injuries	Neoplasms
5	CVD	CVD	Pulmonary TB	Ill-defined	Other injuries
6	Other injuries	Other injuries	CVD	Other and unspec. infect.	Ill-defined
7	Neoplasms	Neoplasms	Other NCDs	CVD	CVD
8	Other NCDs	Other NCDs	Neoplasms	Other NCDs	Road and transport injuries
9	Road and transport injuries	Suicide	Other injuries	Neoplasms	Resp. disorders
10	Suicide	Road and transport injuries	Acute Resp.	Acute resp.	Other NCDs
11	Acute resp.	Acute Resp.	Suicide	Liver	Nutr. and endocrine
12	Liver	Liver	Liver	Suicide	Other and Unspec. Infect.
13	Nutr. and endocrine	Nutr. and endocrine	Nutr. and endocrine	Diarrhoeal	Suicide
14	Diarrhoeal	Diarrhoeal	Diarrhoeal	Nutr. and endocrine	Diarrhoeal
15	Maternal	Maternal	Road and transport injuries	Maternal	Maternal
16	Resp. disorders	Resp. disorders	Resp. disorders	Resp. disorders	Liver
Spearman	-	0.9941	0.6706	0.8588	0.6441
Matlab
Rank	PCVA	King-Lu	ORF	OTM	InterVA
1	CVD	CVD	CVD	Suicide	CVD
2	Neoplasms	Neoplasms	Neoplasms	CVD	Other NCDs
3	Other NCDs	Other NCDs	Other NCDs	Neoplasms	Neoplasms
4	Resp. disorders	Resp. disorders	Nutr. and endocrine	Road and transport injuries	Resp. disorders
5	Liver	Nutr. and endocrine	Resp. disorders	Other NCDs	Other and unspec. infect.
6	Nutr. and endocrine	Liver	Other injuries	Resp. disorders	Road and transport injuries
7	Other and unspec. infect.	Other and unspec. Infect.	Liver	Liver	Liver
8	Other injuries	Other injuries	Other and unspec. Infect.	Other injuries	Nutr. and endocrine
9	Road and transport injuries	Ill-defined	Road and transport injuries	Nutr. and endocrine	Diarrhoeal
10	Suicide	Maternal	Suicide	Other and unspec. infect.	Ill-defined
11	Pulmonary TB	Pulmonary TB	Maternal	Pulmonary TB	Suicide
12	Maternal	Suicide	Pulmonary TB	Maternal	Pulmonary TB
13	Ill-defined	Road and transport injuries	Ill-defined	Ill-defined	Acute resp.
14	Diarrhoeal	Diarrhoeal	Diarrhoeal	Diarrhoeal	Maternal
15	Acute resp.	Acute Resp.	Acute resp.	Acute resp.	Other injuries
Spearman	-	0.925	0.9714	0.7	0.7929
